# Supplementary material for: Analysis of Pan-Cancer Revealed the Immunological and Prognostic Potential of CBX3 in Human Tumors
Source: Front Med (Lausanne). 2022 Apr 28;9:869994. doi: 10.3389/fmed.2022.869994 (PMC9096250; doi:10.3389/fmed.2022.869994)
Supplement: Supplementary Table 1 — The association between the expression of CBX3 and different immune cell infiltration in the other 27 tumors. [file Table_1.XLSX]

## Sheet: Sheet2
	ACC	BLCA	CESC	CHOL	DLBC	ESCA	GBM	HNSC	KICH	KIRC	KIRP	LAML	LGG	LIHC	LUAD	MESO	OV	PAAD	PCPG	PRAD	READ	SARC	STAD	TGCT	THCA	UCS	UVM
aDC	-0.165	0.039	-0.087	-0.04	**/-0.399	-0.062	*/-0.158	*/-0.093	0.106	0.045	**/-0.165	0.066	***/0.151	0.083	-0.056	-0.191	-0.052	0.112	-0.067	0.064	0.093	**/-0.201	0.043	0.149	***/0.149	-0.257	0.107
B cells	***/-0.368	**/-0.142	***/-0.318	-0.038	0.249	***/-0.26	-0.05	***/-0.178	0.067	-0.022	***/-0.216	*/-0.199	*/-0.086	*/-0.105	***/-0.266	-0.211	**/-0.146	-0.094	0.138	-0.016	-0.073	***/-0.22	***/-0.373	*/0.204	-0.055	-0.189	0.036
CD8 T cells	***/-0.408	-0.025	-0.025	-0.261	-0.19	***/-0.26	-0.099	*/-0.097	-0.07	**/-0.131	-0.113	*/-0.194	0.021	*/-0.111	***/-0.268	*/-0.253	**/-0.145	-0.101	-0.028	0.064	-0.068	***/-0.244	***/-0.221	*/-0.166	-0.061	-0.216	***/0.414
Cytotoxic cells	***/-0.579	-0.064	*/-0.126	-0.257	-0.159	***/-0.261	*/-0.177	***/-0.188	-0.222	***/-0.206	***/-0.252	***/-0.336	-0.04	***/-0.334	***/-0.191	**/-0.477	***/-0.207	-0.102	0.033	*/-0.108	*/-0.162	***/-0.36	**/-0.157	*/0.169	-0.065	-0.191	-0.042
DC	**/-0.308	***/-0.194	***/-0.215	-0.303	*/-0.342	**/-0.23	*/-0.175	***/-0.287	-0.018	*/0.089	**/-0.171	0.036	***/-0.148	***/-0.379	***/-0.258	**/-0.348	-0.056	-0.041	*/0.148	**/-0.131	-0.124	***/-0.395	***/-0.234	***/-0.408	***/0.156	-0.079	-0.169
Eosinophils	-0.033	*/-0.101	0.094	0.116	-0.152	*/-0.193	***/-0.344	*/-0.1	-0.058	***/0.179	**/0.188	-0.046	0.026	0.071	***/-0.306	-0.129	0.036	-0.128	**/0.22	-0.021	*/-0.165	***/-0.233	***/-0.198	***/-0.277	***/0.397	-0.043	**/0.308
iDC	***/-0.37	***/-0.205	*/-0.126	-0.144	-0.12	**/-0.206	*/-0.186	***/-0.261	-0.172	0.024	***/-0.265	**/-0.263	*/-0.101	-0.006	***/-0.28	-0.179	-0.042	-0.142	**/0.208	-0.05	**/-0.227	***/-0.322	***/-0.239	***/-0.571	***/0.207	-0.136	-0.109
Macrophages	***/-0.394	0.032	0.006	0.007	-0.104	-0.082	*/-0.165	-0.047	0.216	***/0.245	**/-0.191	-0.096	0.059	0.077	***/-0.172	-0.079	0.026	0.069	***/0.277	**/0.119	**/0.234	-0.096	*/-0.1	***/-0.485	***/0.197	0.017	-0.021
Mast cells	***/-0.536	***/-0.277	***/-0.21	-0.058	0.126	***/-0.376	**/-0.213	***/-0.314	0.126	*/0.109	*/0.152	0.002	***/-0.242	-0.082	***/-0.379	-0.141	-0.076	**/-0.196	**/0.192	***/-0.338	-0.085	***/-0.241	***/-0.509	***/-0.56	**/0.093	-0.172	-0.022
Neutrophils	***/-0.395	-0.089	**/-0.16	0.036	0.034	**/-0.234	**/-0.248	***/-0.269	0.077	**/0.113	***/-0.274	-0.056	-0.004	***/-0.212	***/-0.212	*/-0.244	-0.045	0.052	*/0.172	***/-0.264	-0.103	**/-0.183	-0.064	***/-0.306	**/0.106	-0.174	0.039
NK CD56bright cells	***/-0.423	***/-0.254	-0.065	0.023	**/-0.436	-0.143	**/-0.241	0.015	-0.14	***/-0.254	***/-0.193	-0.146	***/-0.444	***/0.206	***/-0.269	-0.194	***/-0.231	0.034	-0.125	***/-0.3	***/-0.431	*/-0.146	*/-0.107	***/-0.7	-0.047	-0.18	**/-0.334
NK CD56dim cells	***/-0.408	0.038	-0.056	-0.036	-0.135	*/-0.186	***/-0.273	***/-0.193	-0.183	*/-0.105	***/-0.261	***/-0.289	-0.073	-0.077	-0.067	*/-0.23	*/-0.111	0.067	0.023	**/-0.122	-0.071	***/-0.232	0.032	0.001	**/-0.101	-0.226	-0.017
NK cells	**/-0.295	-0.063	0.067	-0.169	-0.168	-0.001	*/-0.17	-0.009	-0.184	***/-0.144	*/-0.124	-0.157	***/-0.208	*/-0.106	***/-0.25	-0.103	-0.037	*/-0.189	**/0.235	***/-0.384	0.007	***/-0.285	***/-0.389	***/-0.745	***/0.205	-0.024	*/-0.28
pDC	**/-0.351	***/-0.332	***/-0.242	-0.266	***/-0.501	***/-0.271	-0.132	***/-0.181	**/-0.352	**/-0.113	***/-0.195	-0.075	**/-0.124	***/-0.314	***/-0.317	*/-0.248	***/-0.245	***/-0.4	*/-0.162	***/-0.269	-0.104	***/-0.474	***/-0.431	***/-0.461	***/-0.267	-0.18	***/-0.381
T cells	**/-0.346	-0.043	**/-0.152	-0.199	-0.169	**/-0.21	-0.037	***/-0.185	0.094	0.014	*/-0.12	**/-0.236	0.03	-0.099	***/-0.19	-0.165	-0.093	-0.059	*/0.153	0.036	-0.087	***/-0.278	**/-0.147	***/0.303	0.003	-0.255	0.127
T helper cells	*/-0.234	***/0.203	*/0.145	-0.055	*/0.3	0.12	*/0.191	***/0.168	***/0.481	***/0.287	***/0.294	0.128	***/0.481	***/0.236	*/0.092	*/0.277	***/0.263	**/0.237	***/0.278	***/0.318	***/0.508	0.084	***/0.295	***/0.566	***/0.332	0.123	***/0.821
Tcm	*/-0.246	0.051	0.035	0.04	0.004	0.027	-0.032	0.006	**/0.325	***/0.265	*/0.148	-0.05	*/0.094	0.093	*/-0.109	0.112	0.085	*/0.152	0.052	***/0.344	***/0.367	*/-0.142	0.012	***/0.633	***/0.244	-0.058	***/0.59
Tem	-0.22	-0.08	0.028	0.029	0.069	-0.091	***/-0.317	-0.055	0.009	*/0.086	-0.071	-0.103	*/-0.106	-0.021	**/-0.141	-0.095	-0.055	-0.065	0.145	0.008	-0.085	***/-0.288	***/-0.207	*/0.172	0.013	0.019	-0.123
TFH	**/-0.332	-0.071	-0.063	-0.12	-0.241	**/-0.214	**/-0.249	***/-0.149	0.054	0.002	-0.091	**/-0.252	***/-0.155	***/0.214	***/-0.236	0.036	*/0.117	**/-0.216	**/0.204	0.03	0.027	-0.076	***/-0.345	-0.051	-0.02	-0.025	0.192
Tgd	0.111	***/0.254	0.018	-0.146	-0.224	*/0.183	0.055	0.073	-0.024	**/0.131	*/-0.141	-0.083	***/0.262	***/-0.19	**/0.136	*/-0.226	0.059	-0.016	0.129	*/-0.092	0.111	*/-0.154	*/-0.104	***/-0.53	-0.082	0.075	***/0.373
Th1 cells	**/-0.316	0.06	-0.074	-0.247	-0.258	-0.037	-0.149	-0.075	0.062	0.077	-0.039	**/-0.241	**/-0.119	0.029	**/-0.112	*/-0.248	-0.089	0.12	-0.023	***/-0.17	0.113	**/-0.196	0.008	**/-0.22	***/0.198	-0.114	0.164
Th17 cells	***/-0.379	-0.069	-0.078	0.028	*/-0.359	*/-0.159	***/-0.299	***/-0.222	**/-0.38	**/-0.118	-0.031	***/-0.346	-0.011	***/-0.181	***/-0.171	*/-0.275	*/-0.102	***/-0.255	-0.053	**/-0.123	***/-0.269	**/-0.198	-0.069	*/0.165	-0.042	-0.055	***/-0.455
Th2 cells	***/0.488	***/0.417	***/0.311	0.062	*/0.35	***/0.392	***/0.478	***/0.243	0.216	***/0.292	0.014	**/0.225	***/0.546	***/0.386	***/0.421	**/0.391	***/0.256	***/0.573	***/0.251	***/0.491	***/0.453	***/0.3	***/0.432	***/0.287	***/0.243	0.119	***/0.439
TReg	-0.061	0.004	**/-0.161	-0.209	*/-0.319	-0.095	*/-0.157	***/-0.185	-0.018	-0.067	***/-0.214	***/-0.326	-0.041	***/-0.178	-0.077	-0.108	-0.073	0.025	***/-0.261	-0.03	*/-0.191	*/-0.155	-0.05	0.12	0.05	-0.08	**/-0.303
